# Supplementary material for: Adherence to Dietary Recommendations for Red and Processed Meat in Poland: Insights from the 2017–2020 National Nutrition Survey
Source: Nutrients. 2025 Feb 25;17(5):790. doi: 10.3390/nu17050790 (PMC11901433; doi:10.3390/nu17050790)
Supplement: Supplementary file 1 [file nutrients-17-00790-s001.zip]

Archive with 1 entries (1 files):
- nutrients-3481164-supplementary.pdf
